# Supplementary material for: Differential Neuropathology, Genetics, and Transcriptomics in Two Kindred Cases with Alzheimer’s Disease and Lewy Body Dementia
Source: Biomedicines. 2022 Jul 13;10(7):1687. doi: 10.3390/biomedicines10071687 (PMC9313121; doi:10.3390/biomedicines10071687)
Supplement: Supplementary file 1 [file biomedicines-10-01687-s001.zip]

Archive with 4 entries (4 files):
- biomedicines-1769532_Original_figures.zip
- Figure S1_300dpi.tif
- Figure S2_300dpi.tif
- Supplementary Data.pdf
